# Supplementary material for: Different Ecological Niches for Ticks of Public Health Significance in Canada
Source: PLoS One. 2015 Jul 1;10(7):e0131282. doi: 10.1371/journal.pone.0131282 (PMC4489490; doi:10.1371/journal.pone.0131282)
Supplement: S1 File — These data include locations of study sites and results of surveillance (presence/absence of tick species) as well as explanatory variables used in the final multivariable logistic regression model for predicting occurrence of H. leporispalustris. (XLSX) [file pone.0131282.s001.xlsx]

## Sheet: New Brunswick 2014
Site number	GPS location - Latitude	GPS location - Longitude	Ecoregion	Presence of H. leporispalustris	Presence of I. scapularis	Presence of I. muris	Date of visit	Season	Clay (%)	Mean elevation (m)	Mean annual DD > 0°C (2009-2014)	Number of years with DD > 0°C ≥ 2800 (2009-2014)	Mean precipitation (2009-2013) (mm)	Deer density
1	47.3339	-68.1803	Valley Lowlands Ecoregion	No	No	Yes	Aug26/14	Summer	20	140.415	2475.4	0	1098.4	0.634069
2	47.3096	-67.9793	Valley Lowlands Ecoregion	No	No	No	Aug26/14	Summer	40	214.841	2401.08	0	1126	0.634069
3	47.2163	-67.9135	Valley Lowlands Ecoregion	No	No	No	Aug26/14	Summer	50	197.543	2517.76	0	1135	0.634069
6	47.0657	-67.5625	Valley Lowlands Ecoregion	No	No	No	Aug27/14	Summer	30	188.992	2480.72	0	1170.2	1.69263
7	46.9575	-67.7283	Valley Lowlands Ecoregion	No	No	No	Aug27/14	Summer	20	198.513	2635.55	1	1176.2	2.30275
8	46.9435	-67.5151	Valley Lowlands Ecoregion	No	No	No	Aug27/14	Summer	20	252.594	2529.43	0	1187.4	1.69263
10	46.7463	-67.6628	Valley Lowlands Ecoregion	No	No	No	Aug29/14	Summer	40	187.03	2680.7	1	1178.6	2.30275
13	46.928	-67.2725	Valley Lowlands Ecoregion	No	No	No	Aug28/14	Summer	50	188.612	2483.53	0	1195.8	1.34777
14	47.0067	-67.3118	Valley Lowlands Ecoregion	No	No	No	Aug28/14	Summer	20	178.25	2486.5	0	1187	1.34777
15	46.9132	-67.208	Valley Lowlands Ecoregion	Yes	No	No	Aug28/14	Summer	40	198.246	2460.78	0	1203.8	1.34777
17	46.7435	-67.4736	Valley Lowlands Ecoregion	No	No	No	Aug29/14	Summer	60	228.418	2496.24	0	1196.2	2.30275
18	46.7437	-67.7672	Valley Lowlands Ecoregion	No	No	No	Aug25/14	Summer	20	244.515	2676.97	2	1174.8	2.30275
19	46.6267	-67.7532	Valley Lowlands Ecoregion	No	No	No	Aug25/14	Summer	70	201.197	2667.49	2	1172.8	2.30275
20	46.5694	-67.6188	Valley Lowlands Ecoregion	No	No	No	Aug30/14	Summer	20	174.991	2694.8	2	1177.2	2.30275
22	46.5637	-67.5666	Valley Lowlands Ecoregion	No	No	No	Aug30/14	Summer	20	165.637	2665.93	1	1180.2	2.30275
23	46.4777	-67.7055	Valley Lowlands Ecoregion	No	No	No	June23/14	Spring	20	201.722	2754.93	3	1171	2.30275
24	46.3741	-67.7764	Valley Lowlands Ecoregion	No	No	No	June23/14	Spring	40	140.039	2710.29	2	1156	2.30275
26	46.2332	-67.2964	Valley Lowlands Ecoregion	No	No	No	July31/14	Summer	20	136.697	2664.7	1	1205.8	2.05201
28	46.1002	-67.7263	Valley Lowlands Ecoregion	No	No	No	June24/14	Spring	50	201.487	2812.76	4	1180.4	0.822921
29	46.1131	-67.5985	Valley Lowlands Ecoregion	Yes	No	No	Sept22/14	Autumn	30	127.816	2859.59	4	1171	0.822921
30	46.2646	-67.4462	Valley Lowlands Ecoregion	No	No	No	Sept18/14	Autumn	50	181.931	2682.15	1	1196.6	2.05201
31	46.2972	-67.4623	Valley Lowlands Ecoregion	Yes	No	No	Aug2/14	Summer	30	166.013	2768.51	3	1184.4	2.05201
32	46.1772	-67.6688	Valley Lowlands Ecoregion	No	No	No	June24/14	Spring	40	115.564	2860.75	4	1172.6	2.30275
33	46.1111	-67.7173	Valley Lowlands Ecoregion	No	No	No	June24/14	Spring	30	169.294	2812.76	4	1180.8	0.822921
34	46.0247	-67.6562	Valley Lowlands Ecoregion	No	No	No	June27/14	Spring	30	171.605	2750.66	2	1196.8	0.822921
35	45.9965	-67.649	Valley Lowlands Ecoregion	No	No	No	June27/14	Spring	60	196.664	2763.93	2	1188	0.822921
36	45.8972	-67.7117	Valley Lowlands Ecoregion	No	No	No	Sept23/14	Autumn	50	148.2	2662.76	1	1196.2	0.822921
37	45.8151	-67.7751	Valley Lowlands Ecoregion	No	No	No	Aug31/14	Summer	80	155.142	2734.67	2	1190.4	0.822921
38	45.7663	-67.789	Valley Lowlands Ecoregion	No	No	No	Sept1/14	Autumn	50	139.931	2734.67	2	1195.4	0.822921
39	45.7507	-67.7051	Valley Lowlands Ecoregion	No	No	No	Sept23/14	Autumn	20	165.236	2668.36	1	1210.2	0.822921
40	45.6926	-67.726	Valley Lowlands Ecoregion	No	No	No	Sept1/14	Autumn	50	132.508	2660.24	1	1215.8	0.822921
42	45.8503	-67.5305	Valley Lowlands Ecoregion	No	No	No	Aug31/14	Summer	80	220.342	2760.12	2	1231.8	0.822921
43	45.9074	-67.6052	Valley Lowlands Ecoregion	No	No	No	Sept24/14	Autumn	60	170.534	2727.21	2	1200.6	0.822921
44	45.9269	-67.5564	Valley Lowlands Ecoregion	No	No	No	Aug31/14	Summer	50	142.776	2763.86	2	1206.4	0.822921
45	45.8689	-67.4577	Valley Lowlands Ecoregion	Yes	No	No	Aug30/14	Summer	40	165.504	2727.17	2	1222.6	0.822921
46	45.9564	-67.1671	Valley Lowlands Ecoregion	Yes	No	No	Sept17/14	Autumn	60	202.435	2725.59	2	1225	0.822921
47	46.0213	-67.263	Valley Lowlands Ecoregion	No	No	No	June28/14	Spring	30	98.953	2764.22	3	1191.8	2.05201
48	46.0917	-67.2668	Valley Lowlands Ecoregion	No	No	No	June25/14	Spring	20	132.086	2716.61	2	1199.6	2.05201
49	46.1754	-67.4354	Valley Lowlands Ecoregion	No	No	No	Sept19/14	Autumn	50	242.974	2688.52	2	1206.2	2.05201
50	46.2455	-67.29	Valley Lowlands Ecoregion	No	No	No	July31/14	Summer	20	122.571	2664.7	1	1196.4	2.05201
52	46.1438	-67.3997	Valley Lowlands Ecoregion	No	No	No	June25/14	Spring	40	205.409	2673.53	2	1206.8	2.05201
53	46.1305	-66.829	Valley Lowlands Ecoregion	No	No	No	Sept17/14	Autumn	80	278.97	2591.24	0	1257.4	2.05201
54	46.3643	-66.8739	Valley Lowlands Ecoregion	No	No	No	Sept16/14	Autumn	50	272.841	2503.44	0	1269.4	2.05201
55	46.0698	-67.0173	Valley Lowlands Ecoregion	No	No	No	Aug2/14	Summer	50	136.571	2689.44	1	1231.8	2.05201
56	46.105	-66.8203	Valley Lowlands Ecoregion	Yes	No	No	July23/14	Summer	20	234.148	2591.24	0	1256.4	2.05201
57	46.209	-66.6675	Valley Lowlands Ecoregion	No	No	No	May29/14	Spring	0	106.391	2638.55	0	1218.2	2.05201
58	46.2694	-66.7302	Valley Lowlands Ecoregion	No	No	No	Aug1/14	Summer	20	158.288	2638.15	0	1263.8	2.05201
59	46.0218	-66.6284	Valley Lowlands Ecoregion	No	No	No	May29/14	Spring	20	126.302	2784.63	2	1214.2	2.05201
60	45.9742	-66.4921	Grand Lake Lowlands Ecoregion	No	No	No	July30/14	Summer	20	84.6429	2777.84	3	1211	1.42657
62	46.2065	-66.4967	Valley Lowlands Ecoregion	No	No	No	May30/14	Spring	30	162.397	2626.67	0	1250.6	1.42657
63	46.4019	-66.6266	Valley Lowlands Ecoregion	Yes	No	No	Aug1/14	Summer	20	177.828	2530.95	0	1247.8	1.05997
64	46.4579	-66.4856	Eastern Lowlands Ecoregion	Yes	No	No	Aug1/14	Summer	40	144.877	2614.42	1	1235	1.05997
66	45.9439	-66.7015	Grand Lake Lowlands Ecoregion	No	No	No	May27/14	Spring	0	110.978	2876.83	5	1221	1.50112
67	45.6326	-67.4351	Valley Lowlands Ecoregion	Yes	No	No	July7/14	Summer	20	146.599	2738.03	2	1241.6	0.822921
68	45.6096	-67.2682	Valley Lowlands Ecoregion	No	No	No	July7/14	Summer	80	167.819	2702.04	2	1273.2	0.822921
70	45.6581	-67.0902	Valley Lowlands Ecoregion	No	No	No	July8/14	Summer	50	154.842	2681.76	1	1254	2.10975
71	45.686	-66.7186	Grand Lake Lowlands Ecoregion	No	No	No	May28/14	Spring	0	57.4483	2791.46	2	1254.2	1.50112
72	46.2549	-66.8699	Valley Lowlands Ecoregion	No	No	No	Sept16/14	Autumn	80	256.721	2528.26	0	1263.6	2.05201
73	45.7841	-66.8721	Valley Lowlands Ecoregion	No	No	No	May27/14	Spring	0	183.513	2785.09	2	1264.4	1.50112
74	45.8261	-66.6749	Grand Lake Lowlands Ecoregion	No	No	No	May28/14	Spring	30	47.1838	2851.72	4	1222	1.50112
75	45.749	-66.4914	Grand Lake Lowlands Ecoregion	Yes	No	No	July22/14	Summer	20	58.8291	2850.53	4	1253.4	1.50112
76	45.5392	-66.5885	Valley Lowlands Ecoregion	Yes	No	No	Aug21/14	Summer	20	120.34	2799.61	3	1313.4	2.10975
77	45.6045	-66.7983	Valley Lowlands Ecoregion	Yes	No	No	Sept24/14	Autumn	60	161.357	2823.73	3	1299.2	2.10975
78	45.4964	-67.3249	Valley Lowlands Ecoregion	No	No	No	July9/14	Summer	20	124.549	2777.59	3	1274	2.10975
79	45.3926	-67.3012	Valley Lowlands Ecoregion	No	No	No	July8/14	Summer	20	140.466	2829.59	4	1292.2	2.10975
80	45.2724	-67.4689	Valley Lowlands Ecoregion	No	No	No	July6/14	Summer	80	58.6996	2830.3	3	1281.2	2.10975
81	45.1752	-67.2211	Valley Lowlands Ecoregion	Yes	No	No	July4/14	Summer	20	19.6538	2959.81	6	1302.4	2.10975
82	45.3488	-66.8763	Valley Lowlands Ecoregion	No	No	No	June17/14	Spring	0	48.9958	2732.66	2	1314	2.10975
84	45.2877	-67.3028	Valley Lowlands Ecoregion	Yes	No	No	July3/14	Summer	20	107.172	2818.06	2	1299.2	2.10975
85	45.4358	-66.5659	Valley Lowlands Ecoregion	Yes	No	No	Aug21/14	Summer	20	141.288	2763.06	2	1337	2.10975
87	45.1418	-67.3373	Valley Lowlands Ecoregion	Yes	Yes	No	July4/14	Summer	20	49.0678	3003.03	6	1304.4	2.10975
88	45.3448	-67.0827	Valley Lowlands Ecoregion	No	No	No	July9/14	Summer	20	78.2275	2822.52	3	1300.2	2.10975
89	45.1338	-67.0408	Valley Lowlands Ecoregion	Yes	Yes	No	June18/14	Spring	0	31.3463	2882.28	4	1314.4	2.10975
90	45.214	-66.8956	Valley Lowlands Ecoregion	No	No	No	June17/14	Spring	0	39.9744	2806.69	3	1323.8	2.10975
91	45.1638	-66.6523	Fundy Coastal Ecoregion	No	No	No	June16/14	Spring	30	94.0855	2678.36	2	1351.6	2.10975
92	45.0941	-66.445	Fundy Coastal Ecoregion	No	No	No	July10/14	Summer	20	43.2833	2610.18	0	1333.6	2.10975
93	45.0514	-66.8097	Fundy Coastal Ecoregion	No	No	No	June15/14	Spring	0	20.618	2626.84	2	1327	2.10975
94	45.4674	-66.1878	Valley Lowlands Ecoregion	No	No	No	Aug21/14	Summer	80	93.5991	2705.35	2	1344.4	1.50112
95	45.2694	-66.1652	Fundy Coastal Ecoregion	Yes	No	No	Aug21/14	Summer	50	53.8841	2851.4	3	1355.4	2.10975
96	45.3084	-65.9185	Fundy Coastal Ecoregion	Yes	No	No	Aug22/14	Summer	20	110.838	2779.79	3	1364.2	2.60989
97	45.3725	-65.6065	Fundy Coastal Ecoregion	No	No	No	Aug22/14	Summer	40	86.1111	2626.7	1	1339.8	2.60989
98	45.5239	-65.9149	Valley Lowlands Ecoregion	No	No	No	July15/14	Summer	40	112.15	2785.42	2	1336.6	4.93433
99	45.5244	-65.9525	Valley Lowlands Ecoregion	No	No	No	Aug19/14	Summer	20	111.944	2750.35	2	1334.2	4.93433
100	45.3717	-65.9727	Fundy Coastal Ecoregion	Yes	No	No	Aug22/14	Summer	20	58.7811	2810.32	3	1339.4	2.60989
101	45.4755	-65.7014	Valley Lowlands Ecoregion	Yes	No	No	Aug23/14	Summer	20	79.3836	2694.3	2	1330.6	2.60989
102	45.6987	-65.8773	Valley Lowlands Ecoregion	Yes	No	No	Aug20/14	Summer	40	180.26	2746.24	2	1286	4.93433
103	45.8576	-66.0551	Grand Lake Lowlands Ecoregion	No	No	No	Aug3/14	Summer	80	60.125	2839.39	3	1215.8	4.93433
104	45.6487	-66.138	Grand Lake Lowlands Ecoregion	No	No	No	Sept15/14	Autumn	60	16.0216	2834.75	3	1280	1.50112
105	45.843	-65.5735	Valley Lowlands Ecoregion	No	No	No	July14/14	Summer	0	50.4678	2741.43	1	1224.6	4.93433
106	45.5708	-65.4823	Central Uplands Ecoregion	No	Yes	No	Aug20/14	Summer	40	260.842	2529.32	0	1392	2.60989
107	45.6999	-65.5585	Valley Lowlands Ecoregion	Yes	No	No	July14/14	Summer	20	35.9658	2789.15	2	1270	2.60989
108	45.7464	-65.118	Central Uplands Ecoregion	No	No	No	Aug18/14	Summer	40	323.547	2504.53	0	1398.2	2.03738
110	45.9101	-65.9188	Grand Lake Lowlands Ecoregion	No	No	No	Aug3/14	Summer	40	55.4464	2815.12	3	1202.8	4.93433
111	46.0609	-65.5575	Eastern Lowlands Ecoregion	Yes	No	No	Sept12/14	Autumn	40	31.1202	2733.99	2	1184.4	1.41729
112	46.2223	-65.9424	Grand Lake Lowlands Ecoregion	No	No	No	Sept7/14	Autumn	50	61.0256	2721.16	2	1196.8	1.42657
113	46.0372	-65.9754	Grand Lake Lowlands Ecoregion	Yes	No	Yes	Sept7/14	Autumn	80	17.8879	2866.09	3	1185.8	1.41729
114	45.9712	-65.2805	Eastern Lowlands Ecoregion	Yes	No	No	Aug19/14	Summer	40	140.603	2804.57	2	1236	4.93433
116	45.6349	-64.8532	Fundy Coastal Ecoregion	Yes	No	No	Sept10/14	Autumn	50	32.3718	2503.83	0	1317.6	2.03738
117	45.8864	-64.8906	Valley Lowlands Ecoregion	Yes	No	No	Sept10/14	Autumn	50	204.689	2683.02	1	1322.8	2.03738
118	46.0128	-64.8715	Eastern Lowlands Ecoregion	Yes	No	No	Sept11/14	Autumn	50	58.0991	2795.25	3	1232.2	2.03738
119	46.4112	-65.9956	Eastern Lowlands Ecoregion	No	No	No	Sept7/14	Autumn	20	139.601	2653.47	1	1221	0.474485
120	46.6003	-65.9459	Eastern Lowlands Ecoregion	No	No	No	June9/14	Spring	0	92.5043	2680.65	2	1190	1.05997
123	46.083	-65.3315	Eastern Lowlands Ecoregion	Yes	No	No	Sept12/14	Autumn	60	34.3707	2777.17	2	1188.6	1.41729
124	46.4255	-65.1826	Eastern Lowlands Ecoregion	No	No	No	June13/14	Spring	0	66.3941	2687.79	1	1149.2	1.09669
126	46.5918	-65.3139	Eastern Lowlands Ecoregion	No	No	No	June2/14	Spring	0	77.589	2644.86	0	1134.2	0.433102
127	46.0015	-65.2664	Eastern Lowlands Ecoregion	No	No	No	Sept11/14	Autumn	50	130.987	2770.7	2	1244.8	4.93433
128	46.3238	-64.9053	Eastern Lowlands Ecoregion	No	No	No	Aug11/14	Summer	40	72.8541	2677.75	1	1164.6	1.09669
129	46.1055	-64.9128	Eastern Lowlands Ecoregion	No	No	No	July21/14	Summer	50	61.8326	2857.62	4	1208.6	1.09669
130	46.546	-64.8202	Eastern Lowlands Ecoregion	No	No	No	Sept5/14	Autumn	50	29.6781	2710.49	2	1130	1.09669
131	46.5963	-65.0451	Eastern Lowlands Ecoregion	No	No	No	Sept5/14	Autumn	50	30.5302	2739.77	2	1124.2	0.433102
132	45.8616	-64.4432	Eastern Lowlands Ecoregion	No	No	No	July21/14	Summer	50	57.2833	2653.39	1	1253.8	2.3188
133	46.0336	-64.4809	Eastern Lowlands Ecoregion	No	No	No	July21/14	Summer	20	69.8326	2654.85	1	1217.2	2.3188
134	46.0681	-63.9041	Eastern Lowlands Ecoregion	No	No	No	Sept3/14	Autumn	80	7.6309	2717.48	1	1178.8	2.3188
135	46.9486	-65.8022	Eastern Lowlands Ecoregion	No	No	No	June3/14	Spring	30	38.8974	2651.52	1	1108.4	0.43784
136	46.3409	-64.7707	Eastern Lowlands Ecoregion	No	No	No	Sept4/14	Autumn	50	63.7167	2718.79	2	1160.2	1.09669
137	45.9579	-64.222	Eastern Lowlands Ecoregion	Yes	No	No	Sept3/14	Autumn	60	8.53419	2659.47	0	1204.2	2.3188
138	46.1952	-64.3799	Eastern Lowlands Ecoregion	Yes	No	No	Sept4/14	Autumn	60	18	2754.32	2	1171.2	2.3188
139	46.1373	-64.0858	Eastern Lowlands Ecoregion	No	No	No	Sept3/14	Autumn	60	10.3451	2737.63	1	1176.8	2.3188
140	45.8877	-64.6493	Eastern Lowlands Ecoregion	Yes	No	No	Sept9/14	Autumn	40	86.7039	2695.97	1	1282.8	2.03738
141	46.2047	-64.6833	Eastern Lowlands Ecoregion	No	No	No	Sept4/14	Autumn	60	21.4828	2770.06	1	1178	1.09669
142	46.7423	-65.0784	Eastern Lowlands Ecoregion	No	No	No	Sept6/14	Autumn	60	44.8584	2687.11	0	1116.8	0.433102
143	46.8119	-65.5826	Eastern Lowlands Ecoregion	No	No	No	June6/14	Spring	0	59.4407	2658.04	0	1115.2	0.474485
144	46.977	-65.356	Eastern Lowlands Ecoregion	No	No	No	June4/14	Spring	0	37.8681	2663.4	0	1073	0.433102
147	47.1301	-65.6028	Eastern Lowlands Ecoregion	No	No	No	June5/14	Spring	20	106.863	2533.61	0	1094.8	0.394055
149	47.1158	-65.8161	Eastern Lowlands Ecoregion	No	No	No	June3/14	Spring	0	67.25	2530.92	0	1097.2	0.43784
150	47.2796	-66.0569	Northern Uplands Ecoregion	No	No	No	Aug12/14	Summer	20	340.292	2313.49	0	1192.6	0.394055
151	47.1994	-65.9169	Northern Uplands Ecoregion	No	No	No	June3/14	Spring	0	135.889	2550.97	0	1135.2	0.394055
153	47.2875	-65.3846	Eastern Lowlands Ecoregion	No	No	No	June4/14	Spring	30	98.7241	2548.12	0	1093	0.394055
154	47.1819	-65.224	Eastern Lowlands Ecoregion	No	No	No	June12/14	Spring	0	23.485	2557.56	0	1071	0.394055
156	47.5201	-65.1479	Eastern Lowlands Ecoregion	No	No	No	Aug13/14	Summer	50	73.3051	2593.37	0	1101.4	0.394055
157	47.6921	-65.1514	Eastern Lowlands Ecoregion	No	No	No	Aug7/14	Summer	20	33.6481	2548.84	0	1099	0.394055
158	47.6399	-65.4585	Eastern Lowlands Ecoregion	Yes	No	No	Aug6/14	Summer	20	65.3932	2571.43	0	1080.2	0.394055
159	47.4789	-65.5332	Eastern Lowlands Ecoregion	No	No	No	June4/14	Spring	0	124.436	2530.04	0	1104.4	0.394055
160	47.3613	-65.0853	Eastern Lowlands Ecoregion	No	No	No	June12/14	Spring	0	29.1239	2568.78	0	1086.4	0.394055
161	47.6403	-64.8438	Eastern Lowlands Ecoregion	Yes	No	No	Aug13/14	Summer	20	5.54936	2591.36	0	1113.4	0.12
162	47.7999	-65.1718	Eastern Lowlands Ecoregion	Yes	No	No	Aug6/14	Summer	50	16.103	2532.2	0	1095.6	0.12
164	46.7957	-65.8775	Eastern Lowlands Ecoregion	No	No	No	June10/14	Spring	0	67.073	2628.76	1	1159.6	1.05997
166	45.7368	-64.7835	Central Uplands Ecoregion	Yes	No	No	Sept10/14	Autumn	60	180.611	2584.67	0	1338	2.03738
168	47.5986	-65.2755	Eastern Lowlands Ecoregion	No	No	No	Aug7/14	Summer	50	76.0897	2557.85	0	1095.2	0.394055
170	46.4671	-65.42	Eastern Lowlands Ecoregion	No	No	No	Sept6/14	Autumn	50	77.4893	2599.97	0	1153	0.474485
171	45.7655	-64.6973	Fundy Coastal Ecoregion	No	No	No	Sept9/14	Autumn	50	19.4335	2611.96	1	1269	2.03738
173	47.732	-64.8773	Eastern Lowlands Ecoregion	No	No	No	Aug13/14	Summer	20	8.60776	2583.13	0	1121	0.12
175	46.8482	-65.3876	Eastern Lowlands Ecoregion	No	No	No	Sept6/14	Autumn	50	63.4249	2645.31	0	1097.6	0.433102
176	47.4918	-64.9784	Eastern Lowlands Ecoregion	No	No	No	Aug12/14	Summer	20	33.194	2652.3	0	1102.8	0.12
177	45.6757	-65.297	Valley Lowlands Ecoregion	No	No	No	Aug19/14	Summer	40	296.841	2569.51	0	1387.8	2.60989
179	46.132	-67.5322	Valley Lowlands Ecoregion	Yes	Yes	No	Sept18/14	Autumn	60	156.675	2781.28	3	1194.6	2.05201
180	46.8839	-67.3916	Valley Lowlands Ecoregion	No	No	No	Aug29/14	Summer	20	140.32	2595.09	1	1185.4	1.34777
181	46.2519	-67.6684	Valley Lowlands Ecoregion	No	No	No	June23/14	Spring	50	162.397	2737.42	2	1171.4	2.30275
182	45.4976	-67.1109	Valley Lowlands Ecoregion	No	No	No	July6/14	Summer	50	101.466	2711.61	2	1290.4	2.10975
183	45.402	-66.7754	Valley Lowlands Ecoregion	No	No	No	June16/14	Spring	0	130.915	2736.78	2	1338.2	2.10975
184	46.846	-66.0508	Eastern Lowlands Ecoregion	No	No	No	June11/14	Spring	0	76.5043	2663.48	1	1165	0.43784
191	46.7208	-65.9943	Eastern Lowlands Ecoregion	No	No	No	June10/14	Spring	0	119.136	2624.25	2	1191.2	1.05997
195	46.4637	-64.9163	Eastern Lowlands Ecoregion	Yes	No	No	Sept5/14	Autumn	20	56.1888	2696.74	1	1145.8	1.09669
196	45.7691	-67.0283	Valley Lowlands Ecoregion	Yes	No	No	July23/14	Summer	20	148.746	2689.33	2	1243.6	0.822921
198	46.7176	-65.3613	Eastern Lowlands Ecoregion	No	No	No	June5/14	Spring	0	92.6983	2695.5	1	1127	0.433102
199	45.8176	-65.2939	Valley Lowlands Ecoregion	Yes	No	No	Aug18/14	Summer	20	54.1282	2739.43	1	1261.8	2.03738
200	46.2024	-65.0222	Eastern Lowlands Ecoregion	No	No	No	Aug14/14	Summer	40	105.356	2655.12	1	1194	1.41729
201	46.4006	-64.97	Eastern Lowlands Ecoregion	No	No	No	Aug11/14	Summer	50	62.5983	2658.93	1	1154.6	1.09669
202	45.9572	-66.6657	Grand Lake Lowlands Ecoregion	No	No	No	May27/14	Spring	0	29.5256	3068.83	6	1223.2	1.50112

## Sheet: Surveillance data
			Number of years cumulative degree days above zero was greater than 2800
Lat	Long	Ixodes scapularis present	>0	>1	>2	>3	>4	>5
46.913	-67.208	0	0	0	0	0	0	0
45.269	-66.165	0	1	1	1	0	0	0
45.888	-64.649	0	1	0	0	0	0	0
46.596	-65.045	0	1	1	0	0	0	0
47.479	-65.533	0	0	0	0	0	0	0
46.297	-67.462	0	1	1	1	0	0	0
45.393	-67.301	0	1	1	1	1	0	0
45.766	-67.789	0	1	1	0	0	0	0
47.182	-65.224	0	0	0	0	0	0	0
46.205	-64.683	0	1	0	0	0	0	0
46.113	-67.599	0	1	1	1	1	0	0
47.13	-65.603	0	0	0	0	0	0	0
46.106	-64.913	0	1	1	1	1	0	0
47.288	-65.385	0	0	0	0	0	0	0
46.744	-67.474	0	0	0	0	0	0	0
46.131	-66.829	0	0	0	0	0	0	0
47.732	-64.877	0	0	0	0	0	0	0
46.458	-66.486	0	1	0	0	0	0	0
47.52	-65.148	0	0	0	0	0	0	0
45.214	-66.896	0	1	1	1	0	0	0
45.539	-66.589	0	1	1	1	0	0	0
46.07	-67.017	0	1	0	0	0	0	0
46.246	-67.29	0	1	0	0	0	0	0
46.252	-67.668	0	1	1	0	0	0	0
46.265	-67.446	0	1	0	0	0	0	0
45.498	-67.111	0	1	1	0	0	0	0
46.411	-65.996	0	1	0	0	0	0	0
45.869	-67.458	0	1	1	0	0	0	0
46.175	-67.435	0	1	1	0	0	0	0
46.083	-65.332	0	1	1	0	0	0	0
46.137	-64.086	0	1	0	0	0	0	0
46.034	-64.481	0	1	0	0	0	0	0
45.746	-65.118	0	0	0	0	0	0	0
46.744	-67.767	0	1	1	0	0	0	0
46.848	-65.388	0	0	0	0	0	0	0
46.037	-65.975	1	1	1	1	0	0	0
45.467	-66.188	0	1	1	0	0	0	0
45.635	-64.853	0	0	0	0	0	0	0
46.374	-67.776	0	1	1	0	0	0	0
45.372	-65.973	0	1	1	1	0	0	0
46.564	-67.567	0	1	0	0	0	0	0
46.627	-67.753	0	1	1	0	0	0	0
45.7	-65.559	0	1	1	0	0	0	0
45.956	-67.167	0	1	1	0	0	0	0
46.721	-65.994	0	1	1	0	0	0	0
47.334	-68.18	0	0	0	0	0	0	0
45.862	-64.443	0	1	0	0	0	0	0
46.061	-65.558	0	1	1	0	0	0	0
45.815	-67.775	0	1	1	0	0	0	0
46.255	-66.87	0	0	0	0	0	0	0
45.749	-66.491	0	1	1	1	1	0	0
46.202	-65.022	0	1	0	0	0	0	0
45.751	-67.705	0	1	0	0	0	0	0
46.341	-64.771	0	1	1	0	0	0	0
46.324	-64.905	0	1	0	0	0	0	0
45.134	-67.041	1	1	1	1	1	0	0
46.977	-65.356	0	0	0	0	0	0	0
45.897	-67.712	0	1	0	0	0	0	0
44.768	-66.768	0	1	1	0	0	0	0
44.768	-66.744	1	1	1	0	0	0	0
47.8	-65.172	0	0	0	0	0	0	0
46.426	-65.183	0	1	0	0	0	0	0
47.361	-65.085	0	0	0	0	0	0	0
45.571	-65.482	1	0	0	0	0	0	0
45.944	-66.702	0	1	1	1	1	1	0
45.886	-64.891	0	1	0	0	0	0	0
47.216	-67.914	0	0	0	0	0	0	0
46.144	-67.4	0	1	1	0	0	0	0
46.944	-67.515	0	0	0	0	0	0	0
47.28	-66.057	0	0	0	0	0	0	0
45.649	-66.138	0	1	1	1	0	0	0
45.766	-64.697	0	1	0	0	0	0	0
47.64	-64.844	0	0	0	0	0	0	0
47.64	-65.459	0	0	0	0	0	0	0
45.958	-64.222	0	0	0	0	0	0	0
46.592	-65.314	0	0	0	0	0	0	0
45.524	-65.915	0	1	1	0	0	0	0
46.022	-66.628	0	1	1	0	0	0	0
46.132	-67.532	1	1	1	1	0	0	0
46.105	-66.82	0	0	0	0	0	0	0
45.524	-65.953	0	1	1	0	0	0	0
46.195	-64.38	0	1	1	0	0	0	0
45.971	-65.281	0	1	1	0	0	0	0
45.769	-67.028	0	1	1	0	0	0	0
45.308	-65.919	0	1	1	1	0	0	0
45.094	-66.445	0	0	0	0	0	0	0
45.272	-67.469	0	1	1	1	0	0	0
46.796	-65.878	0	1	0	0	0	0	0
45.61	-67.268	0	1	1	0	0	0	0
46.401	-64.97	0	1	0	0	0	0	0
46.233	-67.296	0	1	0	0	0	0	0
45.907	-67.605	0	1	1	0	0	0	0
46.177	-67.669	0	1	1	1	1	0	0
46.478	-67.706	0	1	1	1	0	0	0
46.1	-67.726	0	1	1	1	1	0	0
46.111	-67.717	0	1	1	1	1	0	0
45.302	-66.101	1	1	1	1	0	0	0
45.142	-67.337	0	1	1	1	1	1	1
47.31	-67.979	0	0	0	0	0	0	0
45.288	-67.303	0	1	1	0	0	0	0
45.402	-66.775	0	1	1	0	0	0	0
46.464	-64.916	0	1	0	0	0	0	0
45.658	-67.09	0	1	0	0	0	0	0
46.364	-66.874	0	0	0	0	0	0	0
45.826	-66.675	0	1	1	1	1	0	0
45.737	-64.784	0	0	0	0	0	0	0
45.974	-66.492	0	1	1	1	0	0	0
46.222	-65.942	0	1	1	0	0	0	0
46.092	-67.267	0	1	1	0	0	0	0
46.025	-67.656	0	1	1	0	0	0	0
45.997	-67.649	0	1	1	0	0	0	0
45.957	-66.666	0	1	1	1	1	1	1
45.436	-66.566	0	1	1	0	0	0	0
45.373	-65.607	0	1	0	0	0	0	0
45.605	-66.798	0	1	1	1	0	0	0
45.693	-67.726	0	1	0	0	0	0	0
46.746	-67.663	0	1	0	0	0	0	0
46.718	-65.361	0	1	0	0	0	0	0
46.928	-67.273	0	0	0	0	0	0	0
45.349	-66.876	0	1	1	0	0	0	0
45.818	-65.294	0	1	0	0	0	0	0
46.846	-66.051	0	1	0	0	0	0	0
47.007	-67.312	0	0	0	0	0	0	0
45.476	-65.701	0	1	1	0	0	0	0
45.686	-66.719	0	1	1	0	0	0	0
46.021	-67.263	0	1	1	1	0	0	0
46.467	-65.42	0	0	0	0	0	0	0
47.199	-65.917	0	0	0	0	0	0	0
47.599	-65.276	0	0	0	0	0	0	0
46.958	-67.728	0	1	0	0	0	0	0
45.927	-67.556	0	1	1	0	0	0	0
46.812	-65.583	0	0	0	0	0	0	0
45.85	-67.531	0	1	1	0	0	0	0
45.345	-67.083	0	1	1	1	0	0	0
45.676	-65.297	0	0	0	0	0	0	0
45.496	-67.325	0	1	1	1	0	0	0
45.633	-67.435	0	1	1	0	0	0	0
46.269	-66.73	0	0	0	0	0	0	0
46.546	-64.82	0	1	1	0	0	0	0
46.002	-65.266	0	1	1	0	0	0	0
45.843	-65.574	0	1	0	0	0	0	0
47.066	-67.563	0	0	0	0	0	0	0
46.949	-65.802	0	1	0	0	0	0	0
46.569	-67.619	0	1	1	0	0	0	0
46.402	-66.627	0	0	0	0	0	0	0
46.209	-66.668	0	0	0	0	0	0	0
45.175	-67.221	0	1	1	1	1	1	1
47.492	-64.978	0	0	0	0	0	0	0
47.116	-65.816	0	0	0	0	0	0	0
47.692	-65.151	0	0	0	0	0	0	0
46.013	-64.872	0	1	1	1	0	0	0
46.742	-65.078	0	0	0	0	0	0	0
45.91	-65.919	0	1	1	1	0	0	0
46.068	-63.904	0	1	0	0	0	0	0
45.164	-66.652	0	1	1	0	0	0	0
45.051	-66.81	0	1	1	0	0	0	0
46.884	-67.392	0	1	0	0	0	0	0
46.6	-65.946	0	1	1	0	0	0	0
45.699	-65.877	0	1	1	0	0	0	0
45.858	-66.055	0	1	1	1	0	0	0
45.784	-66.872	0	1	1	0	0	0	0
46.207	-66.497	0	0	0	0	0	0	0
44.74	-63.656	0	1	1	1	1	1	1
44.88	-65.108	0	1	1	1	1	1	1
45.419	-62.049	1	1	0	0	0	0	0
45.599	-61.717	0	1	0	0	0	0	0
45.737	-62.152	0	1	0	0	0	0	0
45.827	-61.934	0	0	0	0	0	0	0
45.761	-62.152	1	0	0	0	0	0	0
45.516	-62.024	1	1	0	0	0	0	0
44.729	-63.666	1	1	1	1	1	1	1
44.718	-63.651	1	1	1	1	1	1	1
45.379	-63.239	0	1	1	1	1	1	0
46.053	-60.231	0	1	0	0	0	0	0
45.724	-62.656	0	1	1	1	0	0	0
45.758	-62.726	0	1	1	0	0	0	0
45.084	-63.343	1	1	1	1	0	0	0
45.356	-63.27	0	1	1	1	1	1	1
45.44	-63.876	0	0	0	0	0	0	0
45.706	-63.348	0	1	1	1	0	0	0
45.401	-64.687	0	1	0	0	0	0	0
45.743	-63.922	0	1	1	0	0	0	0
44.6	-63.56	0	1	1	1	1	1	1
43.898	-65.948	1	1	1	1	1	1	1
43.918	-65.934	1	1	1	1	1	1	1
43.679	-65.341	1	1	1	1	1	1	1
43.698	-65.356	0	1	1	1	1	1	1
45.171	-61.9	1	0	0	0	0	0	0
44.633	-63.655	1	1	1	1	1	1	1
44.646	-63.856	0	1	1	0	0	0	0
44.725	-63.582	1	1	1	1	1	1	1
44.729	-63.439	0	1	1	1	1	1	0
44.812	-63.183	0	1	1	1	1	1	0
44.937	-63.283	1	1	1	1	1	0	0
44.966	-64.234	0	1	1	1	1	1	1
45.101	-63.661	0	1	1	1	0	0	0
44.69	-63.661	0	1	1	1	1	1	1
44.317	-64.333	0	1	1	1	1	1	0
45.803	-61.193	0	1	0	0	0	0	0
46.358	-61.102	0	0	0	0	0	0	0
45.018	-64.585	0	1	1	1	1	1	0
45.199	-64.408	0	1	1	1	1	1	1
45.649	-62.481	0	1	1	1	0	0	0
44.743	-63.639	0	1	1	1	1	1	1
44.298	-64.686	0	1	1	1	1	0	0
44.378	-64.28	1	1	1	1	1	1	1
44.378	-64.31	1	1	1	1	1	1	1
44.407	-64.397	0	1	1	1	1	1	1
44.434	-64.589	0	1	1	1	1	1	1
44.504	-64.548	1	1	1	1	1	0	0
44.574	-64.106	0	1	1	0	0	0	0
44.609	-64.804	1	1	1	1	0	0	0
45.66	-62.519	1	1	1	0	0	0	0
44.02	-64.672	1	1	1	1	1	1	1
44.376	-64.479	0	1	1	1	1	1	1
45.587	-62.646	0	1	1	1	1	1	1
44.455	-64.362	0	1	1	1	1	1	0
45.387	-63.301	0	1	1	1	1	1	1
45.492	-62.573	0	1	0	0	0	0	0
45.551	-62.54	1	1	1	1	0	0	0
45.575	-62.228	1	1	0	0	0	0	0
45.613	-62.422	1	1	1	0	0	0	0
45.657	-62.589	1	1	1	1	0	0	0
45.769	-63.006	0	1	1	1	0	0	0
45.683	-62.712	1	1	1	0	0	0	0
45.6	-62.536	1	1	1	0	0	0	0
45.625	-61.854	0	1	0	0	0	0	0
45.654	-62.563	0	1	1	1	0	0	0
43.881	-64.932	0	1	1	1	1	1	1
44.027	-64.712	1	1	1	1	1	1	1
44.061	-64.675	1	1	1	1	1	1	1
44.155	-64.62	0	1	1	1	1	1	0
44.067	-64.76	1	1	1	1	1	1	1
45.723	-60.818	0	0	0	0	0	0	0
44.776	-63.642	0	1	1	1	1	1	1
43.675	-65.4	1	1	1	1	1	1	1
43.796	-65.364	1	1	1	1	1	1	1
44.709	-63.617	1	1	1	1	1	1	1
45.559	-62.655	0	1	1	1	1	1	0
45.571	-62.539	0	1	1	1	0	0	0
45.363	-63.283	0	1	1	1	1	1	1
46.099	-60.71	0	0	0	0	0	0	0
46.884	-60.512	0	0	0	0	0	0	0
44.77	-63.605	0	1	1	1	1	1	1
44.4	-64.467	0	1	1	1	1	1	1
43.789	-66.027	0	1	1	1	1	1	1
43.914	-65.984	0	1	1	1	1	1	1
43.955	-65.888	0	1	1	1	1	1	1
44.024	-65.945	1	1	1	1	1	1	0
45.647	-72.512	0	1	1	1	1	1	1
45.454	-71.721	0	1	1	1	0	0	0
45.202	-72.253	1	1	1	0	0	0	0
45.205	-72.254	1	1	1	0	0	0	0
45.272	-72.252	0	1	1	0	0	0	0
45.04	-71.947	0	1	0	0	0	0	0
45.313	-73.01	1	1	1	1	1	1	1
45.096	-72.968	1	1	1	1	1	1	1
45.114	-72.976	1	1	1	1	1	1	1
45.598	-73.869	0	1	1	1	1	1	1
45.208	-72.365	0	1	1	0	0	0	0
45.225	-72.44	0	1	1	0	0	0	0
45.611	-73.472	0	1	1	1	1	1	1
45.24	-72.702	1	1	1	1	1	1	1
45.198	-72.577	1	1	1	1	1	0	0
45.309	-72.717	1	1	1	1	1	1	1
45.678	-74.473	0	1	1	1	1	1	0
45.463	-73.932	0	1	1	1	1	1	1
45.495	-73.315	1	1	1	1	1	1	1
45.384	-73.202	1	1	1	1	1	1	1
46.144	-73.75	0	1	1	1	0	0	0
45.342	-73.769	1	1	1	1	1	1	1
45.129	-71.721	0	1	1	0	0	0	0
45.198	-71.886	0	1	1	1	0	0	0
45.217	-72.691	0	1	1	1	1	1	0
45.818	-72.02	1	1	1	1	1	1	0
45.82	-72.018	1	1	1	1	1	1	0
45.038	-71.731	0	0	0	0	0	0	0
45.498	-73.776	0	1	1	1	1	1	1
45.867	-72.564	1	1	1	1	1	1	1
45.868	-72.562	1	1	1	1	1	1	1
45.142	-72.794	0	1	1	1	1	1	1
45.234	-72.777	1	1	1	1	1	1	1
45.17	-72.59	1	1	1	1	1	0	0
45.314	-73.013	1	1	1	1	1	1	1
45.225	-72.921	1	1	1	1	1	1	1
45.308	-73.011	1	1	1	1	1	1	1
45.025	-73.913	0	1	1	1	1	1	1
45.86	-71.196	0	0	0	0	0	0	0
45.099	-74.222	1	1	1	1	1	1	1
45.808	-74.295	0	1	1	0	0	0	0
45.37	-72.757	1	1	1	1	1	1	1
45.678	-74.657	0	1	1	1	1	0	0
45.032	-73.756	0	1	1	1	1	1	1
45.072	-73.621	1	1	1	1	1	1	1
45.117	-73.211	1	1	1	1	1	1	1
45.117	-73.212	1	1	1	1	1	1	1
45.394	-73.696	1	1	1	1	1	1	1
45.399	-73.415	1	1	1	1	1	1	1
46.088	-75.122	0	1	1	0	0	0	0
45.296	-73.32	0	1	1	1	1	1	1
45.7	-74.326	0	1	1	1	0	0	0
45.811	-73.466	1	1	1	1	1	1	1
45.815	-73.467	1	1	1	1	1	1	1
45.547	-73.803	0	1	1	1	1	1	1
45.736	-72.415	0	1	1	1	1	0	0
45.737	-72.414	0	1	1	1	1	0	0
45.376	-74.179	1	1	1	1	1	1	1
45.377	-74.171	0	1	1	1	1	1	1
45.545	-73.465	1	1	1	1	1	1	1
45.546	-73.466	1	1	1	1	1	1	1
46.22	-72.149	1	1	1	1	1	1	0
46.221	-72.146	0	1	1	1	1	1	0
45.187	-72.212	0	1	1	1	0	0	0
45.39	-73.205	1	1	1	1	1	1	1
45.478	-73.172	1	1	1	1	1	1	1
45.779	-73.611	0	1	1	1	1	1	1
46.824	-73.563	0	0	0	0	0	0	0
45.338	-73.741	0	1	1	1	1	1	1
45.813	-74.202	0	1	1	1	0	0	0
45.649	-74.038	0	1	1	1	1	1	1
45.503	-73.589	0	1	1	1	1	1	1
45.456	-72.859	1	1	1	1	1	1	1
45.681	-73.509	0	1	1	1	1	1	1
45.581	-73.148	1	1	1	1	1	1	1
45.439	-71.155	0	0	0	0	0	0	0
46.427	-74.338	0	0	0	0	0	0	0
46.179	-72.59	1	1	1	1	1	1	1
46.181	-72.588	1	1	1	1	1	1	1
46.186	-72.691	0	1	1	1	1	1	1
45.373	-73.922	0	1	1	1	1	1	1
46.332	-71.838	0	1	1	1	0	0	0
46.063	-73.423	0	1	1	1	1	1	1
45.063	-73.285	1	1	1	1	1	1	1
45.475	-74.034	1	1	1	1	1	1	1
45.521	-74.089	0	1	1	1	1	1	1
45.329	-72.19	0	1	1	1	1	0	0
45.107	-73.968	0	1	1	1	1	1	1
46.301	-73.09	0	1	1	1	1	1	0
45.427	-72.624	1	1	1	1	1	0	0
45.347	-72.216	0	1	1	1	1	0	0
45.907	-74.103	0	1	1	1	0	0	0
45.461	-73.94	0	1	1	1	1	1	1
45.604	-75.118	0	1	1	1	1	1	1
46.204	-71.85	0	1	1	1	1	0	0
46.073	-73.719	0	1	1	1	0	0	0
45.037	-74.458	1	1	1	1	1	1	1
45.99	-73.287	1	1	1	1	1	1	1
45.662	-72.164	0	1	1	1	1	1	0
45.439	-73.049	0	1	1	1	1	1	1
45.458	-73.042	1	1	1	1	1	1	1
45.462	-73.085	1	1	1	1	1	1	1
45.82	-72.018	1	1	1	1	1	1	0
45.571	-72.535	1	1	1	1	1	1	1
45.433	-72.655	0	1	1	1	1	1	1
45.997	-72.113	1	1	1	1	1	1	0
45.218	-73.931	1	1	1	1	1	1	1
46.077	-72.303	1	1	1	1	1	1	1
45.245	-73.472	0	1	1	1	1	1	1
45.781	-73.016	0	1	1	1	1	1	1
45.656	-72.749	0	1	1	1	1	1	1
46.274	-71.951	1	1	1	1	1	1	0
45.331	-74.395	1	1	1	1	1	1	1
45.879	-73.182	1	1	1	1	1	1	1
45.8	-71.685	0	1	0	0	0	0	0
45.972	-72.145	0	1	1	1	1	1	0
46.486	-73.171	0	1	1	0	0	0	0
45.334	-72.784	1	1	1	1	1	1	1
45.658	-73.336	0	1	1	1	1	1	1
45.12	-74.302	0	1	1	1	1	1	1
45.78	-73.252	0	1	1	1	1	1	1
45.064	-73.016	0	1	1	1	1	1	1
45.17	-72.261	0	1	1	1	1	0	0
45.116	-73.462	1	1	1	1	1	1	1
45.843	-73.093	0	1	1	1	1	1	1
45.226	-73.336	1	1	1	1	1	1	1
45.535	-73.319	1	1	1	1	1	1	1
45.535	-73.32	1	1	1	1	1	1	1
45.543	-73.335	1	1	1	1	1	1	1
45.715	-71.671	0	1	0	0	0	0	0
46.365	-73.288	0	1	1	0	0	0	0
45.111	-73.797	1	1	1	1	1	1	1
45.383	-74.201	0	1	1	1	1	1	1
45.218	-73.419	1	1	1	1	1	1	1
45.493	-73.03	1	1	1	1	1	1	1
45.509	-72.965	1	1	1	1	1	1	1
45.606	-72.841	1	1	1	1	1	1	1
45.388	-73.086	0	1	1	1	1	1	1
45.386	-73.085	1	1	1	1	1	1	1
45.425	-73.064	1	1	1	1	1	1	1
45.33	-73.046	1	1	1	1	1	1	1
45.389	-73.601	1	1	1	1	1	1	1
45.466	-72.704	1	1	1	1	1	1	1
45.469	-72.775	1	1	1	1	1	1	1
45.169	-73.747	1	1	1	1	1	1	1
46.08	-72.304	1	1	1	1	1	1	1
45.946	-73.688	0	1	1	1	1	1	1
45.388	-74.396	1	1	1	1	1	1	1
46.134	-72.526	0	1	1	1	1	1	1
45.934	-73.049	0	1	1	1	1	1	1
45.02	-71.627	0	0	0	0	0	0	0
45.522	-73.205	0	1	1	1	1	1	1
45.539	-73.16	1	1	1	1	1	1	1
45.245	-73.472	1	1	1	1	1	1	1
45.248	-73.47	0	1	1	1	1	1	1
46.261	-73.567	0	1	1	0	0	0	0
45.242	-73.3	1	1	1	1	1	1	1
45.242	-73.3	1	1	1	1	1	1	1
45.441	-72.565	0	1	1	1	1	0	0
45.535	-74.033	0	1	1	1	1	1	1
45.78	-73.011	0	1	1	1	1	1	1
45.657	-72.748	0	1	1	1	1	1	1
45.89	-73.857	0	1	1	1	1	0	0
45.19	-74.015	0	1	1	1	1	1	1
45.872	-72.341	1	1	1	1	1	1	0
45.484	-73.234	0	1	1	1	1	1	1
45.208	-73.622	1	1	1	1	1	1	1
46.181	-73.304	0	1	1	1	1	1	0
45.449	-72.909	1	1	1	1	1	1	1
45.449	-72.857	1	1	1	1	1	1	1
45.454	-72.856	1	1	1	1	1	1	1
45.492	-72.869	1	1	1	1	1	1	1
45.089	-73.05	0	1	1	1	1	1	1
45.25	-74.34	1	1	1	1	1	1	1
45.877	-73.18	1	1	1	1	1	1	1
46.072	-72.236	0	1	1	1	1	1	1
45.731	-72.823	1	1	1	1	1	1	1
45.154	-74.091	0	1	1	1	1	1	1
45.216	-73.933	1	1	1	1	1	1	1
46.443	-72.75	0	1	1	1	1	1	0
45.286	-73.994	0	1	1	1	1	1	1
45.178	-73.346	1	1	1	1	1	1	1
45.185	-73.346	1	1	1	1	1	1	1
45.235	-74.075	1	1	1	1	1	1	1
45.233	-74.075	1	1	1	1	1	1	1
45.373	-72.466	0	1	1	1	1	0	0
46.004	-73.12	0	1	1	1	1	1	1
45.1	-73.03	0	1	1	1	1	1	1
45.118	-72.895	1	1	1	1	1	1	1
45.431	-73.942	0	1	1	1	1	1	1
45.018	-72.165	0	1	1	0	0	0	0
45.019	-72.168	0	1	1	0	0	0	0
45.006	-72.069	0	1	1	1	1	0	0
45.549	-73.322	1	1	1	1	1	1	1
45.025	-74.507	1	1	1	1	1	1	1
45.551	-73.156	1	1	1	1	1	1	1
45.466	-73.399	0	1	1	1	1	1	1
45.524	-73.096	1	1	1	1	1	1	1
45.368	-72.345	0	1	1	1	1	0	0
45.377	-72.388	0	1	1	1	0	0	0
46.307	-73.082	0	1	1	1	1	1	0
45.098	-72.605	1	1	1	1	1	0	0
45.102	-72.63	0	1	1	1	1	0	0
45.688	-73.754	0	1	1	1	1	1	1
45.127	-73.851	1	1	1	1	1	1	1
45.69	-72.248	0	1	1	1	1	1	0
45.502	-72.358	0	1	1	1	1	0	0
45.093	-73.116	1	1	1	1	1	1	1
46.098	-71.943	0	1	1	1	1	1	1
45.902	-72.006	0	1	1	1	1	1	0
45.332	-72.531	0	1	1	1	1	1	0
45.491	-73.607	0	1	1	1	1	1	1
45.422	-72.633	1	1	1	1	1	0	0
